# Supplementary material for: The Effect of Elevated Protein Intake on DNA Damage in Older People: Comparative Secondary Analysis of Two Randomized Controlled Trials
Source: Nutrients. 2021 Sep 30;13(10):3479. doi: 10.3390/nu13103479 (PMC8537980; doi:10.3390/nu13103479)
Supplement: Supplementary file 1 [file nutrients-13-03479-s001.zip]

Archive with 1 entries (1 files):
- nutrients-1365200-supplementary.pdf
